# Supplementary material for: A Knowledge-Based Discovery Approach Couples Artificial Neural Networks With Weight Engineering to Uncover Immune-Related Processes Underpinning Clinical Traits of Breast Cancer
Source: Front Immunol. 2022 Jul 14;13:920669. doi: 10.3389/fimmu.2022.920669 (PMC9330471; doi:10.3389/fimmu.2022.920669)
Supplement: Supplementary Figure 1 — Encoded chemosensitive (pCR) network from top 200 gene pairs of absolute association scores. Major biological processes from Gene Ontology are highlighted with their respective colors. [file DataSheet_2.zip]

Archive with 126 entries (126 files):
- ANNE_Supplementary Figures S1-S7_Page_01.jpg
- __MACOSX/._ANNE_Supplementary Figures S1-S7_Page_01.jpg
- ANNE_Supplementary Figures S1-S7_Page_63.jpg
- __MACOSX/._ANNE_Supplementary Figures S1-S7_Page_63.jpg
- ANNE_Supplementary Figures S1-S7_Page_62.jpg
- __MACOSX/._ANNE_Supplementary Figures S1-S7_Page_62.jpg
- ANNE_Supplementary Figures S1-S7_Page_61.jpg
- __MACOSX/._ANNE_Supplementary Figures S1-S7_Page_61.jpg
- ANNE_Supplementary Figures S1-S7_Page_60.jpg
- __MACOSX/._ANNE_Supplementary Figures S1-S7_Page_60.jpg
- ANNE_Supplementary Figures S1-S7_Page_59.jpg
- __MACOSX/._ANNE_Supplementary Figures S1-S7_Page_59.jpg
- ANNE_Supplementary Figures S1-S7_Page_58.jpg
- __MACOSX/._ANNE_Supplementary Figures S1-S7_Page_58.jpg
- ANNE_Supplementary Figures S1-S7_Page_57.jpg
- __MACOSX/._ANNE_Supplementary Figures S1-S7_Page_57.jpg
- ANNE_Supplementary Figures S1-S7_Page_56.jpg
- __MACOSX/._ANNE_Supplementary Figures S1-S7_Page_56.jpg
- ANNE_Supplementary Figures S1-S7_Page_55.jpg
- __MACOSX/._ANNE_Supplementary Figures S1-S7_Page_55.jpg
- ANNE_Supplementary Figures S1-S7_Page_54.jpg
- __MACOSX/._ANNE_Supplementary Figures S1-S7_Page_54.jpg
- ANNE_Supplementary Figures S1-S7_Page_53.jpg
- __MACOSX/._ANNE_Supplementary Figures S1-S7_Page_53.jpg
- ANNE_Supplementary Figures S1-S7_Page_52.jpg
- __MACOSX/._ANNE_Supplementary Figures S1-S7_Page_52.jpg
- ANNE_Supplementary Figures S1-S7_Page_51.jpg
- __MACOSX/._ANNE_Supplementary Figures S1-S7_Page_51.jpg
- ANNE_Supplementary Figures S1-S7_Page_50.jpg
- __MACOSX/._ANNE_Supplementary Figures S1-S7_Page_50.jpg
- ANNE_Supplementary Figures S1-S7_Page_49.jpg
- __MACOSX/._ANNE_Supplementary Figures S1-S7_Page_49.jpg
- ANNE_Supplementary Figures S1-S7_Page_48.jpg
- __MACOSX/._ANNE_Supplementary Figures S1-S7_Page_48.jpg
- ANNE_Supplementary Figures S1-S7_Page_47.jpg
- __MACOSX/._ANNE_Supplementary Figures S1-S7_Page_47.jpg
- ANNE_Supplementary Figures S1-S7_Page_46.jpg
- __MACOSX/._ANNE_Supplementary Figures S1-S7_Page_46.jpg
- ANNE_Supplementary Figures S1-S7_Page_45.jpg
- __MACOSX/._ANNE_Supplementary Figures S1-S7_Page_45.jpg
- ANNE_Supplementary Figures S1-S7_Page_44.jpg
- __MACOSX/._ANNE_Supplementary Figures S1-S7_Page_44.jpg
- ANNE_Supplementary Figures S1-S7_Page_43.jpg
- __MACOSX/._ANNE_Supplementary Figures S1-S7_Page_43.jpg
- ANNE_Supplementary Figures S1-S7_Page_42.jpg
- __MACOSX/._ANNE_Supplementary Figures S1-S7_Page_42.jpg
- ANNE_Supplementary Figures S1-S7_Page_41.jpg
- __MACOSX/._ANNE_Supplementary Figures S1-S7_Page_41.jpg
- ANNE_Supplementary Figures S1-S7_Page_40.jpg
- __MACOSX/._ANNE_Supplementary Figures S1-S7_Page_40.jpg
- ANNE_Supplementary Figures S1-S7_Page_39.jpg
- __MACOSX/._ANNE_Supplementary Figures S1-S7_Page_39.jpg
- ANNE_Supplementary Figures S1-S7_Page_38.jpg
- __MACOSX/._ANNE_Supplementary Figures S1-S7_Page_38.jpg
- ANNE_Supplementary Figures S1-S7_Page_37.jpg
- __MACOSX/._ANNE_Supplementary Figures S1-S7_Page_37.jpg
- ANNE_Supplementary Figures S1-S7_Page_36.jpg
- __MACOSX/._ANNE_Supplementary Figures S1-S7_Page_36.jpg
- ANNE_Supplementary Figures S1-S7_Page_35.jpg
- __MACOSX/._ANNE_Supplementary Figures S1-S7_Page_35.jpg
- ANNE_Supplementary Figures S1-S7_Page_34.jpg
- __MACOSX/._ANNE_Supplementary Figures S1-S7_Page_34.jpg
- ANNE_Supplementary Figures S1-S7_Page_33.jpg
- __MACOSX/._ANNE_Supplementary Figures S1-S7_Page_33.jpg
- ANNE_Supplementary Figures S1-S7_Page_32.jpg
- __MACOSX/._ANNE_Supplementary Figures S1-S7_Page_32.jpg
- ANNE_Supplementary Figures S1-S7_Page_31.jpg
- __MACOSX/._ANNE_Supplementary Figures S1-S7_Page_31.jpg
- ANNE_Supplementary Figures S1-S7_Page_30.jpg
- __MACOSX/._ANNE_Supplementary Figures S1-S7_Page_30.jpg
- ANNE_Supplementary Figures S1-S7_Page_29.jpg
- __MACOSX/._ANNE_Supplementary Figures S1-S7_Page_29.jpg
- ANNE_Supplementary Figures S1-S7_Page_28.jpg
- __MACOSX/._ANNE_Supplementary Figures S1-S7_Page_28.jpg
- ANNE_Supplementary Figures S1-S7_Page_27.jpg
- __MACOSX/._ANNE_Supplementary Figures S1-S7_Page_27.jpg
- ANNE_Supplementary Figures S1-S7_Page_26.jpg
- __MACOSX/._ANNE_Supplementary Figures S1-S7_Page_26.jpg
- ANNE_Supplementary Figures S1-S7_Page_25.jpg
- __MACOSX/._ANNE_Supplementary Figures S1-S7_Page_25.jpg
- ANNE_Supplementary Figures S1-S7_Page_24.jpg
- __MACOSX/._ANNE_Supplementary Figures S1-S7_Page_24.jpg
- ANNE_Supplementary Figures S1-S7_Page_23.jpg
- __MACOSX/._ANNE_Supplementary Figures S1-S7_Page_23.jpg
- ANNE_Supplementary Figures S1-S7_Page_22.jpg
- __MACOSX/._ANNE_Supplementary Figures S1-S7_Page_22.jpg
- ANNE_Supplementary Figures S1-S7_Page_21.jpg
- __MACOSX/._ANNE_Supplementary Figures S1-S7_Page_21.jpg
- ANNE_Supplementary Figures S1-S7_Page_20.jpg
- __MACOSX/._ANNE_Supplementary Figures S1-S7_Page_20.jpg
- ANNE_Supplementary Figures S1-S7_Page_19.jpg
- __MACOSX/._ANNE_Supplementary Figures S1-S7_Page_19.jpg
- ANNE_Supplementary Figures S1-S7_Page_18.jpg
- __MACOSX/._ANNE_Supplementary Figures S1-S7_Page_18.jpg
- ANNE_Supplementary Figures S1-S7_Page_17.jpg
- __MACOSX/._ANNE_Supplementary Figures S1-S7_Page_17.jpg
- ANNE_Supplementary Figures S1-S7_Page_16.jpg
- __MACOSX/._ANNE_Supplementary Figures S1-S7_Page_16.jpg
- ANNE_Supplementary Figures S1-S7_Page_15.jpg
- __MACOSX/._ANNE_Supplementary Figures S1-S7_Page_15.jpg
- ANNE_Supplementary Figures S1-S7_Page_14.jpg
- __MACOSX/._ANNE_Supplementary Figures S1-S7_Page_14.jpg
- ANNE_Supplementary Figures S1-S7_Page_13.jpg
- __MACOSX/._ANNE_Supplementary Figures S1-S7_Page_13.jpg
- ANNE_Supplementary Figures S1-S7_Page_12.jpg
- __MACOSX/._ANNE_Supplementary Figures S1-S7_Page_12.jpg
- ANNE_Supplementary Figures S1-S7_Page_11.jpg
- __MACOSX/._ANNE_Supplementary Figures S1-S7_Page_11.jpg
- ANNE_Supplementary Figures S1-S7_Page_10.jpg
- __MACOSX/._ANNE_Supplementary Figures S1-S7_Page_10.jpg
- ANNE_Supplementary Figures S1-S7_Page_09.jpg
- __MACOSX/._ANNE_Supplementary Figures S1-S7_Page_09.jpg
- ANNE_Supplementary Figures S1-S7_Page_08.jpg
- __MACOSX/._ANNE_Supplementary Figures S1-S7_Page_08.jpg
- ANNE_Supplementary Figures S1-S7_Page_07.jpg
- __MACOSX/._ANNE_Supplementary Figures S1-S7_Page_07.jpg
- ANNE_Supplementary Figures S1-S7_Page_06.jpg
- __MACOSX/._ANNE_Supplementary Figures S1-S7_Page_06.jpg
- ANNE_Supplementary Figures S1-S7_Page_05.jpg
- __MACOSX/._ANNE_Supplementary Figures S1-S7_Page_05.jpg
- ANNE_Supplementary Figures S1-S7_Page_04.jpg
- __MACOSX/._ANNE_Supplementary Figures S1-S7_Page_04.jpg
- ANNE_Supplementary Figures S1-S7_Page_03.jpg
- __MACOSX/._ANNE_Supplementary Figures S1-S7_Page_03.jpg
- ANNE_Supplementary Figures S1-S7_Page_02.jpg
- __MACOSX/._ANNE_Supplementary Figures S1-S7_Page_02.jpg
