# Supplementary material for: A Knowledge-Based Discovery Approach Couples Artificial Neural Networks With Weight Engineering to Uncover Immune-Related Processes Underpinning Clinical Traits of Breast Cancer
Source: Front Immunol. 2022 Jul 14;13:920669. doi: 10.3389/fimmu.2022.920669 (PMC9330471; doi:10.3389/fimmu.2022.920669)
Supplement: Supplementary Data Sheet 1 — Gene Set Enrichment Analyses (GSEA) for models trained with different sets of initialization parameters. Models were trained with linear activation function and 50 hidden layer nodes for each of the sample subsets pCR, RD, good, and poor prognosis. For each subset, 10 models initialized with different random seeds were trained and analyzed. For each model, 50 ranked gene lists containing the weight between the hidden layer nodes to input layer were generated and used as input for GSEA against the MSigDB database. Genesets with false discovery rate (FDR) < 0.05 were deemed enriched pathways. Tables 1A through 1d indicate the genesets that appeared in at least 1 hidden layer node of all 10 models with different random seeds as well as in the model further discussed in this work (the “reference model”), i.e., these gene sets are common to all these models. Tables 2A through 2d show the gene sets that appear in the “reference model”, and in at least 1 of the 10 models with different random seeds. The number in the cells indicates the number of occurrences of hidden layer nodes enriched for a given pathway. [file DataSheet_1.zip › Supplementary Data 1/2_a_linear_nndense50_nescutoff0fdrcutoff0.05_good_differentseeds.at_least_1_in_other_and_1_in_ref.csv]

geneset	random seed 0	random seed 1	random seed 2	random seed 3	random seed 4	random seed 5	random seed 6	random seed 7	random seed 8	random seed 9	ref
REACTOME_3_UTR_MEDIATED_TRANSLATIONAL_REGULATION	6	4	5	3	7	6	3	2	2	6	11
REACTOME_ACTIVATION_OF_THE_MRNA_UPON_BINDING_OF_THE_CAP_BINDING_COMPLEX_AND_EIFS_AND_SUBSEQUENT_BINDING_TO_43S	1	1	2	0	2	2	2	0	0	2	7
REACTOME_ANTIGEN_PRESENTATION_FOLDING_ASSEMBLY_AND_PEPTIDE_LOADING_OF_CLASS_I_MHC	0	1	1	0	0	0	0	0	0	0	3
REACTOME_CELL_CYCLE_CHECKPOINTS	0	2	1	0	1	0	0	0	0	2	1
REACTOME_COLLAGEN_FORMATION	0	0	1	0	0	1	1	0	1	0	1
REACTOME_ENDOSOMAL_VACUOLAR_PATHWAY	0	0	0	0	0	0	0	0	0	1	2
REACTOME_ER_PHAGOSOME_PATHWAY	1	1	2	0	0	0	0	0	0	2	1
REACTOME_EXTRACELLULAR_MATRIX_ORGANIZATION	0	0	1	0	0	0	1	0	1	0	1
REACTOME_FORMATION_OF_THE_TERNARY_COMPLEX_AND_SUBSEQUENTLY_THE_43S_COMPLEX	0	0	2	0	2	4	2	0	0	3	6
REACTOME_G0_AND_EARLY_G1	0	0	0	1	0	0	0	0	0	1	1
REACTOME_G2_M_CHECKPOINTS	0	2	0	0	1	1	0	1	0	0	1
REACTOME_GLUCOSE_TRANSPORT	0	0	0	0	0	0	0	1	0	0	2
REACTOME_GLYCOLYSIS	0	0	0	0	0	0	1	0	0	0	1
REACTOME_INTERFERON_ALPHA_BETA_SIGNALING	2	1	2	1	2	0	1	0	0	2	7
REACTOME_INTERFERON_GAMMA_SIGNALING	1	1	1	1	0	0	1	0	0	1	2
REACTOME_INTERFERON_SIGNALING	1	0	1	0	0	0	0	0	0	1	2
REACTOME_PD1_SIGNALING	3	0	1	0	1	0	1	0	0	1	2
REACTOME_PEPTIDE_CHAIN_ELONGATION	7	4	5	4	8	6	5	6	2	6	12
REACTOME_PHOSPHORYLATION_OF_CD3_AND_TCR_ZETA_CHAINS	2	0	1	0	1	0	1	1	0	1	2
REACTOME_RESPIRATORY_ELECTRON_TRANSPORT	1	0	0	1	0	0	0	0	0	0	2
REACTOME_RESPIRATORY_ELECTRON_TRANSPORT_ATP_SYNTHESIS_BY_CHEMIOSMOTIC_COUPLING_AND_HEAT_PRODUCTION_BY_UNCOUPLING_PROTEINS_	1	0	0	1	0	1	0	0	0	0	1
REACTOME_TRANSLOCATION_OF_ZAP_70_TO_IMMUNOLOGICAL_SYNAPSE	2	0	1	0	1	0	0	1	0	1	8
